# Supplementary material for: A Signature of Four Circulating microRNAs as Potential Biomarkers for Diagnosing Early-Stage Breast Cancer
Source: Int J Mol Sci. 2021 Jun 6;22(11):6121. doi: 10.3390/ijms22116121 (PMC8200990; doi:10.3390/ijms22116121)
Supplement: Supplementary file 1 [file ijms-22-06121-s001.zip]

Archive with 1 entries (1 files):
- ijms-1216689-SI.pdf
